# Supplementary material for: The Preliminary Evaluation of Epigenetic Modifications Regulating the Expression of IL10 in Insulin-Resistant Adipocytes
Source: Genes (Basel). 2022 Feb 2;13(2):294. doi: 10.3390/genes13020294 (PMC8872567; doi:10.3390/genes13020294)
Supplement: Supplementary file 1 [file genes-13-00294-s001.zip]

Archive with 1 entries (1 files):
- genes-1529669-supplementary.pdf
